# Supplementary material for: Characterization and Dynamics of Repeatomes in Closely Related Species of Hieracium (Asteraceae) and Their Synthetic and Apomictic Hybrids
Source: Front Plant Sci. 2020 Nov 2;11:591053. doi: 10.3389/fpls.2020.591053 (PMC7667050; doi:10.3389/fpls.2020.591053)
Supplement: Supplementary Table 1 — Individual clustering analyses – detailed annotation of individual clusters of all samples. [file Table_1.xlsx]

## Sheet: Sheet1
Supplementary Table 1 | Individual clustering analyses ‒ detailed annotation of individual clusters of all samples.
The annotation of clusters was done using two approaches: at the supercluster (SCL) and cluster (CL) level. In cases were the cluster annotation was the same using both approaches, the results were presented in the same column as SCL/CL LEVEL.
IntA (2x)	Ty1_copia/Ale (SCL/CL LEVEL)			Ty1_copia/Angela (SCL LEVEL)			Ty1_copia/Angela (CL LEVEL)			Ty1_copia/Bianca (SCL/CL LEVEL)			Ty1_copia/Ikeros (SCL/CL LEVEL)			Ty1_copia/SIRE (SCL LEVEL)			Ty1_copia/SIRE (CL LEVEL)			Ty1_copia/TAR (SCL/CL LEVEL)			Ty1_copia/Tork (SCL/CL LEVEL)			Ty3_Gypsy/Chromovirus/Tekay (SCL LEVEL)			Ty3_Gypsy/Chromovirus/Tekay (CL LEVEL)			Ty3_Gypsy/chromovirus/CRM (SCL/CL LEVEL)			Ty3_Gypsy/non-chromovirus/OTA/Athila (SCL LEVEL)			Ty3_Gypsy/non-chromovirus/OTA/Athila (CL LEVEL)			Ty3_Gypsy/non-chromovirus/OTA/Ogre_Tat/TatV (SCL LEVEL)			Ty3_Gypsy/non-chromovirus/OTA/Ogre_Tat/TatV (CL LEVEL)			Class_I/pararetrovirus (SCL/CL LEVEL)
	Cluster	Super-cluster	No. of reads	Cluster	Super-cluster	No. of reads	Cluster	Super-cluster	No. of reads	Cluster	Super-cluster	No. of reads	Cluster	Super-cluster	No. of reads	Cluster	Super-cluster	No. of reads	Cluster	Super-cluster	No. of reads	Cluster	Super-cluster	No. of reads	Cluster	Super-cluster	No. of reads	Cluster	Super-cluster	No. of reads	Cluster	Super-cluster	No. of reads	Cluster	Super-cluster	No. of reads	Cluster	Super-cluster	No. of reads	Cluster	Super-cluster	No. of reads	Cluster	Super-cluster	No. of reads	Cluster	Super-cluster	No. of reads	Cluster
	142	37	6003	46	6	23496	46	6	23496	155	50	4213	240	130	725	5	2	53286	5	2	53286	143	38	5639	89	22	14608	1	1	82081	13	1	40276	248	104	608	62	19	20612	62	19	20612	92	17	14442	92	17	14442	212
	268	159	466	53	6	22331	53	6	22331	169	60	2891	244	134	688	9	2	47327	28	2	32556	149	44	5068	197	89	1371	2	1	70003	15	1	38070				82	20	15611	82	20	15611	127	17	8110	127	17	8110	215
				56	6	21080	56	6	21080							10	2	46757	49	2	22843	177	67	2045				6	1	51040	27	1	33290				83	21	15330	83	21	15330	196	88	1416	196	88	1416	227
				58	6	20920	58	6	20920							17	2	37246	67	2	19364	182	73	1916				11	1	45058	33	1	31004				95	24	13373	95	24	13373	228	119	854	228	119	854
				85	6	15222	85	6	15222							22	2	36058	72	2	18193							13	1	40276	38	1	26588				161	48	3880	161	48	3880
				133	6	7050	133	6	7050							28	2	32556	76	2	16896							14	1	39456	43	1	25117				236	48	759	159	54	3935
				57	8	20971	122	8	9072							31	2	31386	104	2	11680							15	1	38070	44	1	24394				159	54	3935	187	78	1605
				75	8	17132										35	2	29688	125	2	8608							16	1	37985	51	1	22408				187	78	1605	191	84	1454
				79	8	15861										49	2	22843	132	2	7393							18	1	37202	66	1	19680				191	84	1454	252	142	568
				119	8	9478										54	2	21863	32	7	31259							20	1	36746	68	1	19288				252	142	568
				122	8	9072										67	2	19364	74	7	17493							24	1	35059	69	1	18998
																72	2	18193	64	10	19788							26	1	33325	81	1	15819
																76	2	16896	47	15	23334							27	1	33290	135	1	6576
																84	2	15289	48	16	22862							33	1	31004	12	4	40628
																90	2	14583	107	28	11562							34	1	30695	52	4	22358
																104	2	11680	136	35	6528							38	1	26588	116	12	9971
																125	2	8608										43	1	25117	30	13	31810
																132	2	7393										44	1	24394	128	33	7852
																140	2	6205										50	1	22703	172	40	2553
																25	7	34301										51	1	22408	160	55	3890
																32	7	31259										55	1	21313	194	83	1427
																39	7	26523										59	1	20889	192	85	1439
																74	7	17493										63	1	20034	222	113	884
																42	10	25306										65	1	19724	270	161	461
																64	10	19788										66	1	19680
																114	10	10106										68	1	19288	2
																134	10	6913										69	1	18998	477221
																47	15	23334										71	1	18462	3
																48	16	22862										81	1	15819	268343
																107	28	11562										86	1	15055	4
																136	35	6528										88	1	14648	232464
																												94	1	13841	5
																												96	1	13225	202205
																												97	1	13009		2233447
																												100	1	12346		49.0727
																												106	1	11604
																												124	1	8673
																												131	1	7530	1
																												135	1	6576	1053214	4349101
																												3	4	64788	23.1409	202205
																												12	4	40628		4551306
																												40	4	26360
																												41	4	26262
																												52	4	22358
																												60	4	20807
																												70	4	18744
																												99	4	12517
																												36	12	29222
																												116	12	9971
																												30	13	31810
																												128	33	7852
																												168	40	2927
																												172	40	2553
																												160	55	3890
																												194	83	1427
																												192	85	1439
																												222	113	884
																												270	161	461
IntC (2x)	Ty1_copia/Ale (SCL/CL LEVEL)			Ty1_copia/Angela (SCL LEVEL)			Ty1_copia/Angela (CL LEVEL)			Ty1_copia/Bianca (SCL/CL LEVEL)			Ty1_copia/Ikeros (SCL/CL LEVEL)			Ty1_copia/SIRE (SCL LEVEL)			Ty1_copia/SIRE (CL LEVEL)			Ty1_copia/TAR (SCL/CL LEVEL)			Ty1_copia/Tork (SCL/CL LEVEL)			Ty3_Gypsy/Chromovirus/Tekay (SCL LEVEL)			Ty3_Gypsy/Chromovirus/Tekay (CL LEVEL)			Ty3_Gypsy/chromovirus/CRM (SCL/CL LEVEL)			Ty3_Gypsy/non-chromovirus/OTA/Athila (SCL LEVEL)			Ty3_Gypsy/non-chromovirus/OTA/Athila (CL LEVEL)			Ty3_Gypsy/non-chromovirus/OTA/Ogre_Tat/TatV (SCL LEVEL)			Ty3_Gypsy/non-chromovirus/OTA/Ogre_Tat/TatV (CL LEVEL)			Class_I/pararetrovirus (SCL/CL LEVEL)
	Cluster	Super-cluster	No. of reads	Cluster	Super-cluster	No. of reads	Cluster	Super-cluster	No. of reads	Cluster	Super-cluster	No. of reads	Cluster	Super-cluster	No. of reads	Cluster	Super-cluster	No. of reads	Cluster	Super-cluster	No. of reads	Cluster	Super-cluster	No. of reads	Cluster	Super-cluster	No. of reads	Cluster	Super-cluster	No. of reads	Cluster	Super-cluster	No. of reads	Cluster	Super-cluster	No. of reads	Cluster	Super-cluster	No. of reads	Cluster	Super-cluster	No. of reads	Cluster	Super-cluster	No. of reads	Cluster	Super-cluster	No. of reads	Cluster
	148	40	5839	36	7	31275	36	7	31275	164	52	4087	242	129	640	4	3	63425	4	3	63425	149	41	5653	96	23	13823	1	1	79654	12	1	40700	244	131	639	58	19	20063	58	19	20063	80	18	15865	80	18	15865	199
	257	145	532	60	7	18972	60	7	18972	175	61	2875	247	133	629	8	3	46713	32	3	31962	182	69	1998	196	81	1525	2	1	70992	25	1	34496	253	140	582	85	20	15393	85	20	15393	156	18	4882	156	18	4882	227
				81	7	15823	81	7	15823							16	3	37940	64	3	18113	192	77	1636				6	1	51534	29	1	33730				86	21	15059	86	21	15059	210	96	1248	210	96	1248
				91	7	14585	91	7	14585							20	3	35659	119	3	10664	200	85	1482				7	1	47102	38	1	31092				166	48	3761	166	48	3761	260	148	516	260	148	516
				107	7	12055	133	7	9221							23	3	34967	35	6	31361	214	100	1065				12	1	40700	42	1	28398				246	48	636	165	53	3899
				133	7	9221	51	10	23100							28	3	33990	71	6	17519							13	1	39774	43	1	28367				165	53	3899	183	70	1944
				152	7	5171	140	36	7814							32	3	31962	61	8	18729							17	1	37757	48	1	24986				183	70	1944	205	90	1338
				49	10	24614										54	3	21451	63	8	18677							18	1	36900	52	1	22454				205	90	1338	236	121	745
				51	10	23100										56	3	20640	89	8	14828							21	1	35454	53	1	22173				236	121	745
				75	10	16803										62	3	18727	45	11	26133							25	1	34496	55	1	21370
				140	36	7814										64	3	18113	72	16	17512							27	1	34042	66	1	18008
																119	3	10664	93	17	14055							29	1	33730	83	1	15639
																123	3	10099	135	17	8140							31	1	32946	19	5	35754
																145	3	6619	120	30	10661							34	1	31492	65	5	18032
																30	6	33390	143	34	6697							38	1	31092	14	12	39230
																35	6	31361	169	56	3497							40	1	29959	41	14	28976
																47	6	25349	219	104	962							42	1	28398	141	25	7750
																71	6	17519										43	1	28367	153	44	5078
																22	8	35006										46	1	25691	172	58	3112
																61	8	18729										48	1	24986	189	74	1697
																63	8	18677										52	1	22454	201	86	1454
																89	8	14828										53	1	22173	256	144	533
																33	11	31526										55	1	21370
																45	11	26133										57	1	20103
																159	11	4665										59	1	20003
																72	16	17512										66	1	18008
																155	16	4964										69	1	17785
																93	17	14055										76	1	16506
																135	17	8140										83	1	15639
																120	30	10661										104	1	12713
																143	34	6697										110	1	11591
																188	34	1733										132	1	9491
																169	56	3497										136	1	8070
																219	104	962										142	1	7144
																												3	5	68054
																												11	5	41104
																												19	5	35754
																												39	5	30448
																												65	5	18032
																												73	5	17418
																												14	12	39230
																												87	12	14990
																												41	14	28976
																												141	25	7750
																												158	25	4769
																												153	44	5078
																												172	58	3112
																												189	74	1697
																												201	86	1454
																												256	144	533
PreA (2x)	Ty1_copia/Ale (SCL/CL LEVEL)			Ty1_copia/Angela (SCL LEVEL)			Ty1_copia/Angela (CL LEVEL)			Ty1_copia/Bianca (SCL/CL LEVEL)			Ty1_copia/Ikeros (SCL/CL LEVEL)			Ty1_copia/SIRE (SCL LEVEL)			Ty1_copia/SIRE (CL LEVEL)			Ty1_copia/TAR (SCL/CL LEVEL)			Ty1_copia/Tork (SCL/CL LEVEL)			Ty3_Gypsy/Chromovirus/Tekay (SCL LEVEL)			Ty3_Gypsy/Chromovirus/Tekay (CL LEVEL)			Ty3_Gypsy/chromovirus/CRM (SCL/CL LEVEL)			Ty3_Gypsy/non-chromovirus/OTA/Athila (SCL LEVEL)			Ty3_Gypsy/non-chromovirus/OTA/Athila (CL LEVEL)			Ty3_Gypsy/non-chromovirus/OTA/Ogre_Tat/TatV (SCL LEVEL)			Ty3_Gypsy/non-chromovirus/OTA/Ogre_Tat/TatV (CL LEVEL)			Class_I/pararetrovirus (SCL/CL LEVEL)
	Cluster	Super-cluster	No. of reads	Cluster	Super-cluster	No. of reads	Cluster	Super-cluster	No. of reads	Cluster	Super-cluster	No. of reads	Cluster	Super-cluster	No. of reads	Cluster	Super-cluster	No. of reads	Cluster	Super-cluster	No. of reads	Cluster	Super-cluster	No. of reads	Cluster	Super-cluster	No. of reads	Cluster	Super-cluster	No. of reads	Cluster	Super-cluster	No. of reads	Cluster	Super-cluster	No. of reads	Cluster	Super-cluster	No. of reads	Cluster	Super-cluster	No. of reads	Cluster	Super-cluster	No. of reads	Cluster	Super-cluster	No. of reads	Cluster
	134	39	6868	28	6	32254	28	6	32254	160	54	3692	237	129	643	8	2	51994	8	2	51994	148	48	5147	69	19	18223	1	1	88048	12	1	42414	193	86	1330	67	18	18632	67	18	18632	91	20	13939	91	20	13939	0
	248	140	580	53	6	21900	53	6	21900	168	61	2822				11	2	43356	27	2	32314	166	60	2996	187	80	1574	3	1	69261	15	1	39487				97	24	13478	97	24	13478	159	20	3728	180	73	1849
				66	6	18651	66	6	18651							22	2	33306	64	2	19361	179	72	1925				4	1	60483	20	1	34632				102	26	12706	102	26	12706	180	73	1849
				74	6	16711	74	6	16711							27	2	32314	77	2	15476	224	117	763				7	1	57431	36	1	28415				153	47	4497	153	47	4497
				105	6	12069	105	6	12069							29	2	31313	99	2	13174							9	1	48926	38	1	28309				218	47	812	163	57	3311
				143	6	5588	143	6	5588							31	2	30867	118	2	9029							12	1	42414	45	1	24250				163	57	3311	192	85	1341
				41	10	27158	149	6	5009							35	2	28560	83	7	14713							13	1	42253	52	1	22119				192	85	1341	197	90	1205
				54	10	21711	120	10	8959							50	2	22664	88	7	14399							15	1	39487	55	1	21219				197	90	1205	202	95	1086
				111	10	10890	128	34	7573							64	2	19361	48	8	23332							16	1	36409	56	1	21054				202	95	1086
				120	10	8959										77	2	15476	17	11	35752							19	1	34820	61	1	20312
				128	34	7573										99	2	13174	113	11	10404							20	1	34632	62	1	20139
				149	6	5009										118	2	9029	60	14	20356							21	1	34260	63	1	19730
																24	7	33121	58	17	20814							25	1	32404	82	1	14860
																59	7	20451	116	27	9689							33	1	29437	92	1	13903
																83	7	14713	206	99	978							34	1	29307	30	5	31057
																88	7	14399										36	1	28415	71	5	17497
																47	8	23464										38	1	28309	26	13	32322
																48	8	23332										40	1	27217	44	15	24382
																72	8	17089										42	1	25868	167	32	2864
																107	8	11512										43	1	25185	129	35	7528
																17	11	35752										45	1	24250	131	38	7168
																113	11	10404										49	1	22837	156	51	3913
																155	11	4100										51	1	22427	158	53	3763
																60	14	20356										52	1	22119	235	108	656
																58	17	20814										55	1	21219	238	130	633
																116	27	9689										56	1	21054
																206	99	978										61	1	20312
																												62	1	20139
																												63	1	19730
																												65	1	19239
																												70	1	17740
																												82	1	14860
																												92	1	13903
																												101	1	12845
																												112	1	10424
																												122	1	8749
																												5	5	59848
																												30	5	31057
																												32	5	30291
																												46	5	23742
																												68	5	18521
																												71	5	17497
																												87	5	14464
																												26	13	32322
																												44	15	24382
																												146	32	5410
																												167	32	2864
																												129	35	7528
																												131	38	7168
																												156	51	3913
																												158	53	3763
																												235	108	656
																												238	130	633
PreC (2x)	Ty1_copia/Ale (SCL/CL LEVEL)			Ty1_copia/Angela (SCL LEVEL)			Ty1_copia/Angela (CL LEVEL)			Ty1_copia/Bianca (SCL/CL LEVEL)			Ty1_copia/Ikeros (SCL/CL LEVEL)			Ty1_copia/SIRE (SCL LEVEL)			Ty1_copia/SIRE (CL LEVEL)			Ty1_copia/TAR (SCL/CL LEVEL)			Ty1_copia/Tork (SCL/CL LEVEL)			Ty3_Gypsy/Chromovirus/Tekay (SCL LEVEL)			Ty3_Gypsy/Chromovirus/Tekay (CL LEVEL)			Ty3_Gypsy/chromovirus/CRM (SCL/CL LEVEL)			Ty3_Gypsy/non-chromovirus/OTA/Athila (SCL LEVEL)			Ty3_Gypsy/non-chromovirus/OTA/Athila (CL LEVEL)			Ty3_Gypsy/non-chromovirus/OTA/Ogre_Tat/TatV (SCL LEVEL)			Ty3_Gypsy/non-chromovirus/OTA/Ogre_Tat/TatV (CL LEVEL)			Class_I/pararetrovirus (SCL/CL LEVEL)
	Cluster	Super-cluster	No. of reads	Cluster	Super-cluster	No. of reads	Cluster	Super-cluster	No. of reads	Cluster	Super-cluster	No. of reads	Cluster	Super-cluster	No. of reads	Cluster	Super-cluster	No. of reads	Cluster	Super-cluster	No. of reads	Cluster	Super-cluster	No. of reads	Cluster	Super-cluster	No. of reads	Cluster	Super-cluster	No. of reads	Cluster	Super-cluster	No. of reads	Cluster	Super-cluster	No. of reads	Cluster	Super-cluster	No. of reads	Cluster	Super-cluster	No. of reads	Cluster	Super-cluster	No. of reads	Cluster	Super-cluster	No. of reads	Cluster
	138	39	6750	29	6	30708	29	6	30708	159	57	3928	0	0	0	3	2	66211	3	2	66211	150	50	5417	94	22	13619	1	1	93249	14	1	42723	172	69	2794	69	18	18320	69	18	18320	93	19	13651	93	19	13651	0
	214	111	954	52	6	22095	52	6	22095	167	64	3232				8	2	56258	40	2	27336	170	67	2960	194	92	1499	2	1	70436	17	1	36820				100	24	12873	100	24	12873	162	19	3843	162	19	3843
				74	6	16628	74	6	16628							25	2	32350	70	2	18010	182	80	2031				5	1	62810	18	1	34995				102	25	12766	102	25	12766	184	82	1788	184	82	1788
				84	6	14782	84	6	14782							33	2	29143	79	2	15825	239	135	686				6	1	58714	26	1	31921				117	29	10140	117	29	10140
				101	6	12812	101	6	12812							36	2	28045	109	2	11317							7	1	56324	30	1	30319				154	45	4861	154	45	4861
				123	6	9289	123	6	9289							40	2	27336	35	7	28358							9	1	54987	37	1	27768				225	45	832	169	66	3133
				149	6	5447	149	6	5447							70	2	18010	45	8	25448							10	1	52444	42	1	26373				169	66	3133	198	95	1367
				151	6	5390	151	6	5390							71	2	17589	65	12	18995							11	1	50464	55	1	20891				198	95	1367	199	96	1325
				43	9	26158	129	34	7947							76	2	16398	54	14	20930							14	1	42723	56	1	20810				199	96	1325
				50	9	24049										79	2	15825	53	16	21190							16	1	37673	59	1	19850
				73	9	17317										89	2	13899	96	23	13489							17	1	36820	62	1	19477
				129	34	7947										109	2	11317	115	28	10169							18	1	34995	68	1	18321
																23	7	33031	175	72	2616							19	1	34510	97	1	13305
																35	7	28358	189	87	1689							21	1	33542	28	4	30992
																58	7	19934	217	114	895							22	1	33147	46	11	25409
																45	8	25448										24	1	32950	44	15	25463
																72	8	17469										26	1	31921	88	21	13908
																78	8	15853										30	1	30319	136	37	7434
																107	8	12059										32	1	29439	144	44	5740
																133	8	7662										34	1	28442	158	56	4272
																31	12	30248										37	1	27768	163	60	3806
																65	12	18995										38	1	27601	216	113	909
																54	14	20930										41	1	27192	228	124	810
																143	14	5791										42	1	26373
																53	16	21190										49	1	24389
																96	23	13489										51	1	24012
																115	28	10169										55	1	20891
																175	72	2616										56	1	20810
																189	87	1689										57	1	20489
																217	114	895										59	1	19850
																												62	1	19477
																												64	1	19000
																												68	1	18321
																												92	1	13661
																												97	1	13305
																												28	4	30992
																												46	11	25409
																												48	11	24480
																												44	15	25463
																												88	21	13908
																												136	37	7434
																												144	44	5740
																												158	56	4272
																												163	60	3806
																												216	113	909
																												228	124	810
PalA (3x)	Ty1_copia/Ale (SCL/CL LEVEL)			Ty1_copia/Angela (SCL LEVEL)			Ty1_copia/Angela (CL LEVEL)			Ty1_copia/Bianca (SCL/CL LEVEL)			Ty1_copia/Ikeros (SCL/CL LEVEL)			Ty1_copia/SIRE (SCL LEVEL)			Ty1_copia/SIRE (CL LEVEL)			Ty1_copia/TAR (SCL/CL LEVEL)			Ty1_copia/Tork (SCL/CL LEVEL)			Ty3_Gypsy/Chromovirus/Tekay (SCL LEVEL)			Ty3_Gypsy/Chromovirus/Tekay (CL LEVEL)			Ty3_Gypsy/chromovirus/CRM (SCL/CL LEVEL)			Ty3_Gypsy/non-chromovirus/OTA/Athila (SCL LEVEL)			Ty3_Gypsy/non-chromovirus/OTA/Athila (CL LEVEL)			Ty3_Gypsy/non-chromovirus/OTA/Ogre_Tat/TatV (SCL LEVEL)			Ty3_Gypsy/non-chromovirus/OTA/Ogre_Tat/TatV (CL LEVEL)			Class_I/pararetrovirus (SCL/CL LEVEL)
	Cluster	Super-cluster	No. of reads	Cluster	Super-cluster	No. of reads	Cluster	Super-cluster	No. of reads	Cluster	Super-cluster	No. of reads	Cluster	Super-cluster	No. of reads	Cluster	Super-cluster	No. of reads	Cluster	Super-cluster	No. of reads	Cluster	Super-cluster	No. of reads	Cluster	Super-cluster	No. of reads	Cluster	Super-cluster	No. of reads	Cluster	Super-cluster	No. of reads	Cluster	Super-cluster	No. of reads	Cluster	Super-cluster	No. of reads	Cluster	Super-cluster	No. of reads	Cluster	Super-cluster	No. of reads	Cluster	Super-cluster	No. of reads	Cluster
	146	38	6275	40	6	27218	40	6	27218	170	54	4057	265	144	627	5	3	61252	5	3	61252	157	47	5088	92	23	13956	1	1	94380	16	1	40270	228	108	997	63	20	17901	63	20	17901	81	19	15704	81	19	15704	213
				45	6	25168	45	6	25168	181	62	2989				9	3	49889	33	3	30224	183	65	2607	205	85	1415	2	1	76709	25	1	32707				86	22	14745	86	22	14745	176	19	3600	212	92	1317	243
				56	6	20641	56	6	20641							19	3	36938	75	3	16463	189	70	2019				3	1	71591	31	1	30837				94	24	13733	94	24	13733	212	92	1317
				107	6	11124	107	6	11124							21	3	34026	114	3	10579	211	87	1321				6	1	58285	32	1	30639				103	25	12305	103	25	12305
				108	6	11108	108	6	11108							24	3	32836	70	7	17201							7	1	54621	41	1	26791				167	48	4262	167	48	4262
				149	6	5834	149	6	5834							26	3	32068	78	7	16064							8	1	53871	44	1	25379				253	48	717	173	57	3657
				54	9	21276	54	9	21276							33	3	30224	35	8	28498							10	1	49819	48	1	23326				173	57	3657	202	82	1526
				62	9	18020	138	9	7791							36	3	27611	91	10	14129							11	1	45893	50	1	22611				202	82	1526	216	96	1236
				68	9	17301	143	35	6585							67	3	17483	116	10	10179							13	1	41092	51	1	21626				216	96	1236	245	123	809
				138	9	7791										75	3	16463	89	15	14343							16	1	40270	57	1	20446				245	123	809	282	165	483
				139	9	7695										99	3	13144	141	15	7496							18	1	37168	60	1	19205				282	165	483
				143	35	6585										114	3	10579	69	17	17206							20	1	34923	79	1	15854
																119	3	9825	158	28	5009							25	1	32707	112	1	10700
																156	3	5127	165	36	4680							28	1	31752	65	4	17734
																14	7	40694	208	90	1362							31	1	30837	84	4	15105
																52	7	21551	219	99	1186							32	1	30639	175	5	3604
																70	7	17201										39	1	27246	30	14	31039
																78	7	16064										41	1	26791	135	30	8053
																27	8	31923										44	1	25379	148	40	6127
																35	8	28498										46	1	24970	152	43	5500
																98	8	13236										47	1	24007	215	95	1245
																37	10	27592										48	1	23326	264	143	642
																91	10	14129										49	1	22672
																116	10	10179										50	1	22611
																120	10	9782										51	1	21626
																166	10	4615										53	1	21455
																89	15	14343										57	1	20446
																141	15	7496										60	1	19205
																144	15	6560										61	1	18081
																69	17	17206										74	1	16787
																163	17	4766										79	1	15854
																158	28	5009										88	1	14395
																162	28	4805										95	1	13602
																165	36	4680										112	1	10700
																199	36	1632										4	4	67080
																219	99	1186										12	4	41625
																208	90	1362										17	4	38564
																												42	4	26699
																												65	4	17734
																												84	4	15105
																												175	5	3604
																												30	14	31039
																												135	30	8053
																												148	40	6127
																												152	43	5500
																												215	95	1245
																												264	143	642
PalF (3x)	Ty1_copia/Ale (SCL/CL LEVEL)			Ty1_copia/Angela (SCL LEVEL)			Ty1_copia/Angela (CL LEVEL)			Ty1_copia/Bianca (SCL/CL LEVEL)			Ty1_copia/Ikeros (SCL/CL LEVEL)			Ty1_copia/SIRE (SCL LEVEL)			Ty1_copia/SIRE (CL LEVEL)			Ty1_copia/TAR (SCL/CL LEVEL)			Ty1_copia/Tork (SCL/CL LEVEL)			Ty3_Gypsy/Chromovirus/Tekay (SCL LEVEL)			Ty3_Gypsy/Chromovirus/Tekay (CL LEVEL)			Ty3_Gypsy/chromovirus/CRM (SCL/CL LEVEL)			Ty3_Gypsy/non-chromovirus/OTA/Athila (SCL LEVEL)			Ty3_Gypsy/non-chromovirus/OTA/Athila (CL LEVEL)			Ty3_Gypsy/non-chromovirus/OTA/Ogre_Tat/TatV (SCL LEVEL)			Ty3_Gypsy/non-chromovirus/OTA/Ogre_Tat/TatV (CL LEVEL)			Class_I/pararetrovirus (SCL/CL LEVEL)
	Cluster	Super-cluster	No. of reads	Cluster	Super-cluster	No. of reads	Cluster	Super-cluster	No. of reads	Cluster	Super-cluster	No. of reads	Cluster	Super-cluster	No. of reads	Cluster	Super-cluster	No. of reads	Cluster	Super-cluster	No. of reads	Cluster	Super-cluster	No. of reads	Cluster	Super-cluster	No. of reads	Cluster	Super-cluster	No. of reads	Cluster	Super-cluster	No. of reads	Cluster	Super-cluster	No. of reads	Cluster	Super-cluster	No. of reads	Cluster	Super-cluster	No. of reads	Cluster	Super-cluster	No. of reads	Cluster	Super-cluster	No. of reads	Cluster
	140	40	6742	16	5	39227	16	5	39227	165	58	4300	236	125	759	3	2	71508	3	2	71508	150	47	5441	89	25	14199	1	1	110694	12	1	42473	208	98	1214	64	20	19597	64	20	19597	73	19	16740	73	19	16740	197
				48	5	23780	48	5	23780	173	64	3235				9	2	45765	34	2	30970	178	69	2709	195	85	1473	2	1	74423	21	1	36109				80	23	15422	80	23	15422	159	19	4745	159	19	4745
				77	5	16085	77	5	16085							18	2	38055	61	2	19812	182	73	2223				5	1	61965	28	1	33250				82	24	14859	82	24	14859	199	89	1379	199	89	1379
				96	5	13325	96	5	13325							22	2	35936	110	2	11201	191	81	1547				6	1	51652	37	1	28859				103	27	12553	103	27	12553
				107	5	11947	107	5	11947							27	2	34474	68	6	18264							7	1	49259	43	1	26118				160	48	4669	160	48	4669
				118	5	10134	118	5	10134							31	2	32232	71	6	17035							8	1	47135	45	1	24750				235	48	766	235	48	766
				41	10	26449	55	10	22713							34	2	30970	72	7	16898							11	1	43567	53	1	23135				168	60	3952	168	60	3952
				55	10	22713	128	34	8163							35	2	30123	76	7	16182							12	1	42473	56	1	21966				192	82	1520	192	82	1520
				66	10	18897	175	66	2924							61	2	19812	40	8	26478							13	1	41693	57	1	21254				200	90	1343	200	90	1343
				128	34	8163										67	2	18344	63	8	19753							14	1	41055	58	1	20836				207	97	1225	207	97	1225
				175	66	2924										110	2	11201	51	17	23315							20	1	36679	65	1	19076
																172	2	3263	84	18	14816							21	1	36109	78	1	15923
																10	6	44585	133	18	7828							23	1	35489	79	1	15671
																52	6	23257	75	22	16297							25	1	34905	19	4	37282
																68	6	18264	113	29	11058							26	1	34665	59	4	20658
																71	6	17035	146	43	6286							28	1	33250	50	16	23424
																32	7	31528										30	1	32511	131	35	7901
																72	7	16898										33	1	31511	134	37	7435
																76	7	16182										36	1	30010	136	38	7215
																99	7	13050										37	1	28859	143	42	6385
																40	8	26478										39	1	26541	169	61	3779
																63	8	19753										43	1	26118	174	65	3127
																95	8	13327										44	1	25450	206	96	1241
																142	8	6434										45	1	24750	213	103	1096
																156	8	4866										47	1	24431
																51	17	23315										49	1	23767
																84	18	14816										53	1	23135
																133	18	7828										54	1	22739
																75	22	16297										56	1	21966
																113	29	11058										57	1	21254
																146	43	6286										58	1	20836
																												60	1	20388
																												65	1	19076
																												78	1	15923
																												79	1	15671
																												83	1	14817
																												88	1	14335
																												90	1	14092
																												92	1	13992
																												97	1	13280
																												101	1	12832
																												104	1	12453
																												121	1	9764
																												122	1	9080
																												148	1	5907
																												4	4	69767
																												15	4	39430
																												19	4	37282
																												29	4	32680
																												59	4	20658
																												62	4	19767
																												50	16	23424
																												131	35	7901
																												134	37	7435
																												136	38	7215
																												143	42	6385
																												169	61	3779
																												174	65	3127
																												206	96	1241
																												213	103	1096
PicF (3x)	Ty1_copia/Ale (SCL/CL LEVEL)			Ty1_copia/Angela (SCL LEVEL)			Ty1_copia/Angela (CL LEVEL)			Ty1_copia/Bianca (SCL/CL LEVEL)			Ty1_copia/Ikeros (SCL/CL LEVEL)			Ty1_copia/SIRE (SCL LEVEL)			Ty1_copia/SIRE (CL LEVEL)			Ty1_copia/TAR (SCL/CL LEVEL)			Ty1_copia/Tork (SCL/CL LEVEL)			Ty3_Gypsy/Chromovirus/Tekay (SCL LEVEL)			Ty3_Gypsy/Chromovirus/Tekay (CL LEVEL)			Ty3_Gypsy/chromovirus/CRM (SCL/CL LEVEL)			Ty3_Gypsy/non-chromovirus/OTA/Athila (SCL LEVEL)			Ty3_Gypsy/non-chromovirus/OTA/Athila (CL LEVEL)			Ty3_Gypsy/non-chromovirus/OTA/Ogre_Tat/TatV (SCL LEVEL)			Ty3_Gypsy/non-chromovirus/OTA/Ogre_Tat/TatV (CL LEVEL)			Class_I/pararetrovirus (SCL/CL LEVEL)
	Cluster	Super-cluster	No. of reads	Cluster	Super-cluster	No. of reads	Cluster	Super-cluster	No. of reads	Cluster	Super-cluster	No. of reads	Cluster	Super-cluster	No. of reads	Cluster	Super-cluster	No. of reads	Cluster	Super-cluster	No. of reads	Cluster	Super-cluster	No. of reads	Cluster	Super-cluster	No. of reads	Cluster	Super-cluster	No. of reads	Cluster	Super-cluster	No. of reads	Cluster	Super-cluster	No. of reads	Cluster	Super-cluster	No. of reads	Cluster	Super-cluster	No. of reads	Cluster	Super-cluster	No. of reads	Cluster	Super-cluster	No. of reads	Cluster
	139	33	7228	26	6	29026	26	6	29026	167	55	3408	0	0	0	4	3	62062	4	3	62062	147	38	5686	103	23	11998	1	1	103189	10	1	46771	0	0	0	65	20	17008	65	20	17008	75	21	15386	75	21	15386	240
				49	6	21890	49	6	21890	175	64	2615				12	3	36781	42	3	25613	180	68	2425	200	89	1334	3	1	62874	13	1	36565				93	22	13248	93	22	13248	199	88	1362	199	88	1362
				74	6	15810	74	6	15810							28	3	28529	71	3	16210	189	78	1794				6	1	54268	16	1	35553				104	24	11927	104	24	11927
				86	6	13674	86	6	13674							35	3	26708	81	3	14641	208	96	1110				7	1	51899	24	1	29880				162	46	4057	162	46	4057
				90	6	13365	90	6	13365							37	3	26380	96	3	13101							9	1	47004	30	1	28030				236	46	663	177	63	2584
				145	6	5790	145	6	5790							39	3	26129	123	3	9399							10	1	46771	31	1	27442				177	63	2584	195	84	1490
				51	8	20366	51	8	20366							42	3	25613	87	7	13673							11	1	46187	33	1	27103				195	84	1490	211	99	1033
				57	8	18813	142	8	6568							68	3	16754	97	7	12939							13	1	36565	48	1	22659				211	99	1033
				116	8	10203	176	65	2593							71	3	16210	32	9	27253							16	1	35553	56	1	19258
				134	8	7997										81	3	14641	18	11	32877							19	1	32262	66	1	16938
				142	8	6568										96	3	13101	113	11	10339							20	1	31184	73	1	16046
				176	65	2593										112	3	10865	58	17	18764							24	1	29880	95	1	13101
																123	3	9399	59	18	18371							25	1	29740	29	5	28258
																17	7	34302	129	27	8767							27	1	28546	34	13	26922
																60	7	17762	166	54	3440							30	1	28030	44	15	23788
																87	7	13673	179	67	2427							31	1	27442	141	25	6620
																97	7	12939	212	100	966							33	1	27103	153	43	4965
																32	9	27253										38	1	26178	170	58	3093
																40	9	25942										45	1	23519	217	104	908
																152	9	4992										46	1	23075	268	141	442
																154	9	4950										48	1	22659
																18	11	32877										50	1	21407
																113	11	10339										52	1	20301
																121	11	9448										56	1	19258
																58	17	18764										66	1	16938
																59	18	18371										73	1	16046
																129	27	8767										79	1	14915
																166	54	3440										95	1	13101
																179	67	2427										98	1	12786
																212	100	966										136	1	7721
																												5	5	58286
																												15	5	35589
																												29	5	28258
																												47	5	22978
																												54	5	19923
																												34	13	26922
																												36	14	26407
																												44	15	23788
																												141	25	6620
																												161	25	4286
																												153	43	4965
																												170	58	3093
																												217	104	908
																												268	141	442
PicB (3x)	Ty1_copia/Ale (SCL/CL LEVEL)			Ty1_copia/Angela (SCL LEVEL)			Ty1_copia/Angela (CL LEVEL)			Ty1_copia/Bianca (SCL/CL LEVEL)			Ty1_copia/Ikeros (SCL/CL LEVEL)			Ty1_copia/SIRE (SCL LEVEL)			Ty1_copia/SIRE (CL LEVEL)			Ty1_copia/TAR (SCL/CL LEVEL)			Ty1_copia/Tork (SCL/CL LEVEL)			Ty3_Gypsy/Chromovirus/Tekay (SCL LEVEL)			Ty3_Gypsy/Chromovirus/Tekay (CL LEVEL)			Ty3_Gypsy/chromovirus/CRM (SCL/CL LEVEL)			Ty3_Gypsy/non-chromovirus/OTA/Athila (SCL LEVEL)			Ty3_Gypsy/non-chromovirus/OTA/Athila (CL LEVEL)			Ty3_Gypsy/non-chromovirus/OTA/Ogre_Tat/TatV (SCL LEVEL)			Ty3_Gypsy/non-chromovirus/OTA/Ogre_Tat/TatV (CL LEVEL)			Class_I/pararetrovirus (SCL/CL LEVEL)
	Cluster	Super-cluster	No. of reads	Cluster	Super-cluster	No. of reads	Cluster	Super-cluster	No. of reads	Cluster	Super-cluster	No. of reads	Cluster	Super-cluster	No. of reads	Cluster	Super-cluster	No. of reads	Cluster	Super-cluster	No. of reads	Cluster	Super-cluster	No. of reads	Cluster	Super-cluster	No. of reads	Cluster	Super-cluster	No. of reads	Cluster	Super-cluster	No. of reads	Cluster	Super-cluster	No. of reads	Cluster	Super-cluster	No. of reads	Cluster	Super-cluster	No. of reads	Cluster	Super-cluster	No. of reads	Cluster	Super-cluster	No. of reads	Cluster
	132	40	6088	50	6	22874	50	6	22874	156	60	4167	234	134	789	7	2	52397	7	2	52397	138	47	5702	85	22	13821	1	1	90294	14	1	39677	171	71	2734	60	18	18680	60	18	18680	113	19	9291	117	19	8866	206
	275	171	494	54	6	22050	54	6	22050	165	66	3295				9	2	47364	29	2	30971	184	82	1959	198	95	1421	2	1	72989	26	1	31873				91	24	13220	91	24	13220	117	19	8866	192	90	1509	248
				61	6	18455	61	6	18455							19	2	35714	63	2	17745	185	83	1799				4	1	59545	28	1	31399				99	26	11311	99	26	11311	192	90	1509
				76	6	15550	76	6	15550							27	2	31824	106	2	10534	193	91	1465				8	1	47572	31	1	30626				103	27	10961	103	27	10961
				96	6	12466	96	6	12466							29	2	30971	78	7	15196	215	113	1064				10	1	45126	39	1	26196				145	43	5029	145	43	5029
				102	6	11129	143	6	5032							30	2	30777	82	7	14576							11	1	42864	41	1	25666				235	43	788	166	67	3265
				143	6	5032	48	9	24102							34	2	28576	42	8	25620							12	1	39933	44	1	25367				166	67	3265	194	92	1459
				158	6	4158	118	32	8764							52	2	22323	80	8	15145							13	1	39742	56	1	20979				194	92	1459	214	112	1088
				40	9	25680	168	68	3061							63	2	17745	57	11	20740							14	1	39677	59	1	19156				214	112	1088	274	170	496
				48	9	24102										73	2	15999	71	16	16125							16	1	38771	65	1	17449				274	170	496
				64	9	17462										106	2	10534	89	17	13302							20	1	33526	69	1	16312
				118	32	8764										172	2	2572	127	17	6821							26	1	31873	79	1	15167
				168	68	3061										208	2	1186	88	23	13472							28	1	31399	92	1	13186
																17	7	37501	111	29	9577							31	1	30626	21	4	33266
																58	7	19351	170	70	2894							33	1	29050	38	4	26250
																78	7	15196	217	115	1036							36	1	27546	74	4	15810
																82	7	14576										37	1	26826	23	12	32270
																42	8	25620										39	1	26196	70	12	16265
																80	8	15145										41	1	25666	47	14	24193
																93	8	13166										44	1	25367	121	30	7861
																112	8	9548										45	1	25136	175	50	2404
																146	8	5013										46	1	24700	160	63	3921
																22	11	32601										49	1	23729	264	120	545
																57	11	20740										51	1	22634	254	155	586
																163	11	3694										56	1	20979
																71	16	16125										59	1	19156
																142	16	5045										62	1	18074
																89	17	13302										65	1	17449
																127	17	6821										69	1	16312
																88	23	13472										72	1	16067
																111	29	9577										77	1	15474
																170	70	2894										79	1	15167
																217	115	1036										92	1	13186
																												95	1	12603
																												98	1	11539
																												100	1	11309
																												131	1	6183
																												3	4	65790
																												21	4	33266
																												32	4	29305
																												38	4	26250
																												53	4	22134
																												74	4	15810
																												86	4	13587
																												23	12	32270
																												70	12	16265
																												47	14	24193
																												121	30	7861
																												196	30	1438
																												167	50	3064
																												175	50	2404
																												160	63	3921
																												264	120	545
																												254	155	586
Hyb2 (2x)	Ty1_copia/Ale (SCL/CL LEVEL)			Ty1_copia/Angela (SCL LEVEL)			Ty1_copia/Angela (CL LEVEL)			Ty1_copia/Bianca (SCL/CL LEVEL)			Ty1_copia/Ikeros (SCL/CL LEVEL)			Ty1_copia/SIRE (SCL LEVEL)			Ty1_copia/SIRE (CL LEVEL)			Ty1_copia/TAR (SCL/CL LEVEL)			Ty1_copia/Tork (SCL/CL LEVEL)			Ty3_Gypsy/Chromovirus/Tekay (SCL LEVEL)			Ty3_Gypsy/Chromovirus/Tekay (CL LEVEL)			Ty3_Gypsy/chromovirus/CRM (SCL/CL LEVEL)			Ty3_Gypsy/non-chromovirus/OTA/Athila (SCL LEVEL)			Ty3_Gypsy/non-chromovirus/OTA/Athila (CL LEVEL)			Ty3_Gypsy/non-chromovirus/OTA/Ogre_Tat/TatV (SCL LEVEL)			Ty3_Gypsy/non-chromovirus/OTA/Ogre_Tat/TatV (CL LEVEL)			Class_I/pararetrovirus (SCL/CL LEVEL)
	Cluster	Super-cluster	No. of reads	Cluster	Super-cluster	No. of reads	Cluster	Super-cluster	No. of reads	Cluster	Super-cluster	No. of reads	Cluster	Super-cluster	No. of reads	Cluster	Super-cluster	No. of reads	Cluster	Super-cluster	No. of reads	Cluster	Super-cluster	No. of reads	Cluster	Super-cluster	No. of reads	Cluster	Super-cluster	No. of reads	Cluster	Super-cluster	No. of reads	Cluster	Super-cluster	No. of reads	Cluster	Super-cluster	No. of reads	Cluster	Super-cluster	No. of reads	Cluster	Super-cluster	No. of reads	Cluster	Super-cluster	No. of reads	Cluster
	136	39	7105	48	6	24647	48	6	24647	165	62	4229	244	138	750	8	2	57578	8	2	57578	148	49	5492	95	27	14430	1	1	98804	10	1	45267	212	107	1164	64	23	19785	64	23	19785	63	22	19830	63	22	19830	226
				54	6	22935	54	6	22935	172	69	3085				11	2	44394	28	2	30795	173	70	2619	198	94	1633	2	1	71889	20	1	35140				86	25	15356	86	25	15356	192	88	1832	192	88	1832
				78	6	17229	78	6	17229							18	2	36484	65	2	19417	187	83	2006				5	1	68481	26	1	31946				93	26	14641	93	26	14641	251	147	641	251	147	641
				79	6	16135	79	6	16135							21	2	34256	82	2	15861	196	92	1674				7	1	58315	30	1	30216				102	28	12201	102	28	12201
				99	6	13307	99	6	13307							23	2	33551	112	2	11333							9	1	45672	35	1	29534				164	50	4557	164	50	4557
				101	6	12723	101	6	12723							25	2	32232	34	7	29543							10	1	45267	43	1	26707				230	50	904	230	50	904
				149	6	5455	149	6	5455							28	2	30795	85	7	15496							12	1	41597	59	1	21937				167	64	4005	167	64	4005
				44	9	26255	133	38	7643							53	2	22991	46	10	26127							13	1	39700	60	1	20986				201	97	1433	201	97	1433
				52	9	23746	163	61	4690							65	2	19417	42	11	26732							19	1	36473	61	1	20268				202	98	1425	202	98	1425
				66	9	19154										80	2	16087	55	17	22775							20	1	35140	67	1	18943
				133	38	7643										82	2	15861	88	19	14896							22	1	34203	73	1	17753
				163	61	4690										84	2	15746	132	19	7761							26	1	31946	77	1	17310
																112	2	11333	113	30	10663							30	1	30216	15	5	38035
																31	7	30179	170	67	3912							35	1	29534	27	15	31919
																34	7	29543										37	1	28387	56	18	22743
																57	7	22139										40	1	27857	58	20	22089
																85	7	15496										43	1	26707	130	36	8204
																29	10	30371										45	1	26150	147	48	5547
																46	10	26127										47	1	24673	168	65	3984
																103	10	12168										49	1	24548	174	71	2568
																32	11	30074										59	1	21937	216	111	1106
																42	11	26732										60	1	20986	270	165	499
																121	11	9425										61	1	20268
																55	17	22775										67	1	18943
																88	19	14896										73	1	17753
																132	19	7761										76	1	17393
																113	30	10663										77	1	17310
																170	67	3912										90	1	14798
																												92	1	14662
																												98	1	13548
																												100	1	13115
																												109	1	11614
																												122	1	9392
																												123	1	9112
																												138	1	6473
																												182	1	2207
																												4	5	69253
																												15	5	38035
																												36	5	28741
																												50	5	24409
																												72	5	17828
																												74	5	17720
																												16	12	37065
																												107	12	11769
																												33	13	29748
																												27	15	31919
																												68	16	18877
																												129	16	8349
																												56	18	22743
																												58	20	22089
																												127	34	8691
																												130	36	8204
																												147	48	5547
																												168	65	3984
																												174	71	2568
																												216	111	1106
																												270	165	499
Hyb3 (2x)	Ty1_copia/Ale (SCL/CL LEVEL)			Ty1_copia/Angela (SCL LEVEL)			Ty1_copia/Angela (CL LEVEL)			Ty1_copia/Bianca (SCL/CL LEVEL)			Ty1_copia/Ikeros (SCL/CL LEVEL)			Ty1_copia/SIRE (SCL LEVEL)			Ty1_copia/SIRE (CL LEVEL)			Ty1_copia/TAR (SCL/CL LEVEL)			Ty1_copia/Tork (SCL/CL LEVEL)			Ty3_Gypsy/Chromovirus/Tekay (SCL LEVEL)			Ty3_Gypsy/Chromovirus/Tekay (CL LEVEL)			Ty3_Gypsy/chromovirus/CRM (SCL/CL LEVEL)			Ty3_Gypsy/non-chromovirus/OTA/Athila (SCL LEVEL)			Ty3_Gypsy/non-chromovirus/OTA/Athila (CL LEVEL)			Ty3_Gypsy/non-chromovirus/OTA/Ogre_Tat/TatV (SCL LEVEL)			Ty3_Gypsy/non-chromovirus/OTA/Ogre_Tat/TatV (CL LEVEL)			Class_I/pararetrovirus (SCL/CL LEVEL)
	Cluster	Super-cluster	No. of reads	Cluster	Super-cluster	No. of reads	Cluster	Super-cluster	No. of reads	Cluster	Super-cluster	No. of reads	Cluster	Super-cluster	No. of reads	Cluster	Super-cluster	No. of reads	Cluster	Super-cluster	No. of reads	Cluster	Super-cluster	No. of reads	Cluster	Super-cluster	No. of reads	Cluster	Super-cluster	No. of reads	Cluster	Super-cluster	No. of reads	Cluster	Super-cluster	No. of reads	Cluster	Super-cluster	No. of reads	Cluster	Super-cluster	No. of reads	Cluster	Super-cluster	No. of reads	Cluster	Super-cluster	No. of reads	Cluster
	134	42	6424	46	7	26208	46	7	26208	151	55	4469	239	136	737	3	2	73627	3	2	73627	142	50	5562	74	26	18432	1	1	101354	12	1	45777	153	56	4415	63	23	20752	63	23	20752	65	25	19869	65	25	19869	229
	219	116	1001	53	7	23760	53	7	23760	167	66	3232				7	2	54640	35	2	31458	169	67	3049	190	87	1555	2	1	75933	33	1	33126				87	28	14829	87	28	14829	184	81	1720	184	81	1720	268
				76	7	17963	76	7	17963							16	2	39217	78	2	17573	177	75	2135				6	1	56601	36	1	30928				100	30	12929	100	30	12929	234	130	746	234	130	746
				93	7	14189	93	7	14189							25	2	35618	102	2	12388	188	85	1605				10	1	46085	38	1	30342				104	32	11769	104	32	11769
				97	7	13117	97	7	13117							28	2	34546	32	8	33650							11	1	45930	40	1	29959				150	53	4492	150	53	4492
				103	7	12045	122	7	9197							30	2	34022	50	11	23935							12	1	45777	51	1	23874				227	53	859	163	63	3811
				122	7	9197	54	10	23601							31	2	33878	43	12	28019							19	1	37947	57	1	23038				163	63	3811	192	89	1477
				141	7	5605	124	10	8798							35	2	31458	55	19	23277							20	1	37617	58	1	22034				192	89	1477	210	107	1127
				54	10	23601										78	2	17573	77	20	17869							33	1	33126	60	1	21768				210	107	1127	251	147	606
				69	10	19170										102	2	12388	148	20	5214							36	1	30928	66	1	19828				251	147	606
				83	10	16306										110	2	10631	107	33	11198							38	1	30342	73	1	18446
				113	10	10293										147	2	5363	155	45	4247							40	1	29959	80	1	16974
				124	10	8798										13	8	40859	217	114	1031							48	1	25074	59	4	21803
																32	8	33650										51	1	23874	79	4	17078
																52	8	23840										56	1	23126	24	14	37166
																45	11	26449										57	1	23038	47	17	25315
																50	11	23935										58	1	22034	49	18	23962
																86	11	14962										60	1	21768	127	29	8075
																117	11	9634										66	1	19828	158	38	4189
																34	12	31976										68	1	19244	160	60	4060
																43	12	28019										70	1	19092	170	68	3007
																98	12	13063										73	1	18446	202	99	1262
																55	19	23277										80	1	16974	230	126	819
																77	20	17869										85	1	15345
																148	20	5214										90	1	14561
																107	33	11198										95	1	13667
																155	45	4247										96	1	13611
																217	114	1031										132	1	6810
																												4	4	73101
																												21	4	37374
																												23	4	37356
																												29	4	34126
																												59	4	21803
																												79	4	17078
																												9	6	46626
																												26	6	35463
																												27	6	34711
																												64	6	20226
																												67	6	19755
																												94	6	13722
																												116	6	9710
																												41	9	29703
																												44	9	28018
																												61	9	21742
																												24	14	37166
																												72	14	18659
																												47	17	25315
																												49	18	23962
																												127	29	8075
																												158	38	4189
																												168	38	3166
																												160	60	4060
																												170	68	3007
																												202	99	1262
																												230	126	819
Hyb4 (2x)	Ty1_copia/Ale (SCL/CL LEVEL)			Ty1_copia/Angela (SCL LEVEL)			Ty1_copia/Angela (CL LEVEL)			Ty1_copia/Bianca (SCL/CL LEVEL)			Ty1_copia/Ikeros (SCL/CL LEVEL)			Ty1_copia/SIRE (SCL LEVEL)			Ty1_copia/SIRE (CL LEVEL)			Ty1_copia/TAR (SCL/CL LEVEL)			Ty1_copia/Tork (SCL/CL LEVEL)			Ty3_Gypsy/Chromovirus/Tekay (SCL LEVEL)			Ty3_Gypsy/Chromovirus/Tekay (CL LEVEL)			Ty3_Gypsy/chromovirus/CRM (SCL/CL LEVEL)			Ty3_Gypsy/non-chromovirus/OTA/Athila (SCL LEVEL)			Ty3_Gypsy/non-chromovirus/OTA/Athila (CL LEVEL)			Ty3_Gypsy/non-chromovirus/OTA/Ogre_Tat/TatV (SCL LEVEL)			Ty3_Gypsy/non-chromovirus/OTA/Ogre_Tat/TatV (CL LEVEL)			Class_I/pararetrovirus (SCL/CL LEVEL)
	Cluster	Super-cluster	No. of reads	Cluster	Super-cluster	No. of reads	Cluster	Super-cluster	No. of reads	Cluster	Super-cluster	No. of reads	Cluster	Super-cluster	No. of reads	Cluster	Super-cluster	No. of reads	Cluster	Super-cluster	No. of reads	Cluster	Super-cluster	No. of reads	Cluster	Super-cluster	No. of reads	Cluster	Super-cluster	No. of reads	Cluster	Super-cluster	No. of reads	Cluster	Super-cluster	No. of reads	Cluster	Super-cluster	No. of reads	Cluster	Super-cluster	No. of reads	Cluster	Super-cluster	No. of reads	Cluster	Super-cluster	No. of reads	Cluster
	138	36	6865	46	6	24821	46	6	24821	167	57	4326	240	127	751	7	2	58042	7	2	58042	144	42	5703	88	21	14301	1	1	96152	12	1	45470	195	84	1755	63	17	19005	63	17	19005	76	16	16116	76	16	16116	236
				47	6	24475	47	6	24475	175	65	3204				9	2	52752	35	2	30040	183	72	2543	201	90	1589	2	1	73287	29	1	32483				80	19	15616	80	19	15616	172	16	3667	200	89	1618	260
				78	6	15744	78	6	15744							20	2	35800	62	2	19113	191	80	1973				6	1	59286	30	1	32260				96	24	13274	96	24	13274	200	89	1618	271	159	520
				79	6	15632	79	6	15632							21	2	35517	81	2	15461	211	100	1181				10	1	47379	31	1	32131				106	26	11656	106	26	11656	271	159	520
				93	6	13582	93	6	13582							23	2	34000	114	2	10715							11	1	45565	33	1	32005				165	45	4481	165	45	4481
				98	6	13104	98	6	13104							25	2	33237	72	7	17030							12	1	45470	40	1	27742				231	45	886	174	63	3429
				136	6	6894	136	6	6894							34	2	31560	75	7	16544							13	1	44647	51	1	22459				174	63	3429	189	78	2047
				44	10	26551	127	32	8251							35	2	30040	55	8	21089							14	1	41112	53	1	21744				189	78	2047	204	93	1410
				49	10	23406	171	61	3693							62	2	19113	109	8	11055							26	1	33054	54	1	21378				204	93	1410	254	141	625
				68	10	17794	234	122	857							81	2	15461	42	9	27316							28	1	32672	56	1	20671				254	141	625
				127	32	8251										91	2	13633	90	9	13762							29	1	32483	66	1	18042
				171	61	3693										114	2	10715	84	13	14555							30	1	32260	67	1	18015
				234	122	857										117	2	10128	132	13	7507							31	1	32131	70	1	17699
																145	2	5672	69	15	17764							32	1	32119	8	4	52850
																15	7	39483	108	27	11113							33	1	32005	19	4	36045
																50	7	23219	159	51	4884							39	1	28727	48	14	24211
																72	7	17030	219	107	1127							40	1	27742	126	22	8319
																75	7	16544										43	1	26552	89	23	13762
																37	8	29553										45	1	26494	125	31	8461
																55	8	21089										51	1	22459	150	46	5336
																109	8	11055										52	1	22341	164	55	4510
																154	8	5173										53	1	21744	173	62	3470
																157	8	4959										54	1	21378	187	76	2138
																36	9	29905										56	1	20671	217	105	1130
																42	9	27316										58	1	20455	232	120	873
																90	9	13762										59	1	20308
																84	13	14555										60	1	19962
																132	13	7507										61	1	19137
																133	13	7061										66	1	18042
																69	15	17764										67	1	18015
																158	15	4929										70	1	17699
																108	27	11113										74	1	16640
																159	51	4884										83	1	14646
																219	107	1127										86	1	14396
																												95	1	13352
																												99	1	12763
																												100	1	12749
																												121	1	8843
																												137	1	6893
																												3	4	71362
																												8	4	52850
																												16	4	38429
																												19	4	36045
																												24	4	33800
																												65	4	18049
																												48	14	24211
																												126	22	8319
																												89	23	13762
																												125	31	8461
																												150	46	5336
																												164	55	4510
																												173	62	3470
																												187	76	2138
																												217	105	1130
																												232	120	873
[truncated: 42 more columns]
