# Supplementary material for: Characterization and Dynamics of Repeatomes in Closely Related Species of Hieracium (Asteraceae) and Their Synthetic and Apomictic Hybrids
Source: Front Plant Sci. 2020 Nov 2;11:591053. doi: 10.3389/fpls.2020.591053 (PMC7667050; doi:10.3389/fpls.2020.591053)
Supplement: Supplementary Table 2 — Summarized annotation at the supercluster (SCL) and cluster (CL) level, including numbers of clusters and superclusters. [file Table_2.xlsx]

## Sheet: Sheet1
Supplementary Table 2 | Summarized annotation at the supercluster (SCL) and cluster (CL) level, including numbers of clusters and superclusters.
The repeats that differ in their amount depending on the annotation approach (supercluster or cluster level) are marked in blue.
	IntA, annotation at the SCL level						IntA, annotation at the CL level							IntC, annotation at the SCL level						IntC, annotation at the CL level
Sequence type	No. of clusters	No. of super-clusters	No. of reads	Genomic proportion (%)	Total length (Mbp/1Cx)		No. of clusters	No. of super-clusters	No. of reads	Genomic proportion (%)	Total length (Mbp/1Cx)			No. of clusters	No. of super-clusters	No. of reads	Genomic proportion (%)	Total length (Mbp/1Cx)		No. of clusters	No. of super-clusters	No. of reads	Genomic proportion (%)	Total length (Mbp/1Cx)
Ty1_copia/Ale	2	2	6469	0.148743	5.48268		2	2	6469	0.148743	5.48268			2	2	6371	0.149193	5.53656		2	2	6371	0.149193	5.53656
Ty1_copia/Angela	11	2	182613	4.19887	154.77		7	2	119171	2.74013	101.001			11	3	179433	4.20188	155.932		7	3	120790	2.8286	104.969
Ty1_copia/Bianca	2	2	7104	0.163344	6.02086		2	2	7104	0.163344	6.02086			2	2	6962	0.163033	6.05015		2	2	6962	0.163033	6.05015
Ty1_copia/Ikeros	2	2	1413	0.0324895	1.19756		2	2	1413	0.0324895	1.19756			2	2	1269	0.0297168	1.10279		2	2	1269	0.0297168	1.10279
Ty1_copia/SIRE	31	7	713196	16.3987	604.456		16	7	323645	7.44165	274.299			34	10	716373	16.7757	622.546		17	10	312935	7.32817	271.948
Ty1_copia/TAR	4	4	14668	0.337265	12.4316		4	4	14668	0.337265	12.4316			5	5	11834	0.277123	10.284		5	5	11834	0.277123	10.284
Ty1_copia/Tork	2	2	15979	0.367409	13.5427		2	2	15979	0.367409	13.5427			2	2	15348	0.359412	13.3378		2	2	15348	0.359412	13.3378
Ty3_gypsy/Chromovirus/Tekay	58	11	1378114	31.6873	1167.99		24	11	444781	10.227	376.966			50	10	1316515	30.8295	1144.08		22	10	463029	10.843	402.384
Ty3_gypsy/chromovirus/CRM	1	1	608	0.0139799	0.515299		1	1	608	0.0139799	0.515299			2	2	1221	0.0285928	1.06108		2	2	1221	0.0285928	1.06108
Ty3_gypsy/non-chromovirus/OTA/Athila	10	9	77127	1.7734	65.3676		9	9	76368	1.75595	64.7243			9	8	62838	1.47151	54.6078		8	8	62202	1.45662	54.0551
Ty3_gypsy/non-chromovirus/OTA/Ogre_Tat/TatV	4	3	24822	0.570739	21.0374		4	3	24822	0.570739	21.0374			4	3	22511	0.527152	19.5626		4	3	22511	0.527152	19.5626
Class_I/pararetrovirus	3	3	2986	0.0686579	2.53073		3	3	2986	0.0686579	2.53073			2	2	2361	0.0552888	2.05177		2	2	2361	0.0552888	2.05177
TIR/EnSpm_CACTA	4	4	7590	0.174519	6.43276		4	4	7590	0.174519	6.43276			4	4	7601	0.177997	6.60546		4	4	7601	0.177997	6.60546
TIR/hAT	3	3	2947	0.0677611	2.49768		3	3	2947	0.0677611	2.49768			1	1	2399	0.0561787	2.08479		1	1	2399	0.0561787	2.08479
TIR/MuDR_Mutator	6	5	6592	0.151572	5.58693		5	5	5749	0.132188	4.87246			6	6	6806	0.159	5.90049		6	6	6806	0.159	5.90049
TIR/PIF_Harbinger	3	3	11375	0.261548	9.64067		3	3	11375	0.261548	9.64067			4	4	12119	0.283797	10.5317		4	4	12119	0.283797	10.5317
Helitron	3	3	6944	0.159665	5.88526		3	3	6944	0.159665	5.88526			2	2	6620	0.155024	5.75294		2	2	6620	0.155024	5.75294
Satellite CL18 (23+21bp)	1	1	17611	0.404934	14.9259		1	1	17611	0.404934	14.9259			1	1	14889	0.348664	12.9389		1	1	14889	0.348664	12.9389
Satellite CL160 (89 bp)	1	1	5611	0.129015	4.7555		1	1	5611	0.129015	4.7555			1	1	5325	0.124698	4.62756		1	1	5325	0.124698	4.62756
Satellite CL82 (369 bp)	1	1	3720	0.0855349	3.15282		1	1	3720	0.0855349	3.15282			0	0	0	0	0		0	0	0	0	0
Satellite CL229 (46bp)	1	1	1816	0.0417558	1.53912		1	1	1816	0.0417558	1.53912			0	0	0	0	0		0	0	0	0	0
Satellite CL201 (172 bp)	0	0	0	0	0		0	0	0	0	0			0	0	0	0	0		0	0	0	0	0
Satellite CL217 (126 bp)	1	1	997	0.0229243	0.844989		1	1	997	0.0229243	0.844989			1	1	1249	0.029	1.07619		1	1	1249	0.029	1.07619
45S_rDNA	1	1	14382	0.330689	12.1892		1	1	14382	0.330689	12.1892			1	1	9608	0.224996	8.34959		1	1	9608	0.224996	8.34959
5S_rDNA	1	1	1170	0.0269021	0.991612		1	1	1170	0.0269021	0.991612			0	0	0	0	0		0	0	0	0	0
Unclassified repeats	90	82	605303	13.9179	513.013		145	88	1993231	45.8309	1689.33			78	66	574129	13.445	498.944		128	72	1890332	44.2669	1642.74
Small uncharacterized clusters	139438	139425	493014	11.336	417.845		139438	139425	493014	11.336	417.845			142003	141991	504607	11.8167	438.516		142003	141991	504607	11.8167	438.516
Singlets			744930	17.1284	631.352				744930	17.1284	631.352					781917	18.3106	679.505				781917	18.3106	679.505
	PreA, annotation at the SCL level						PreA, annotation at the CL level							PreC, annotation at the SCL level						PreC, annotation at the CL level
Sequence type	No. of clusters	No. of super-clusters	No. of reads	Genomic proportion (%)	Total length (Mbp/1Cx)		No. of clusters	No. of super-clusters	No. of reads	Genomic proportion (%)	Total length (Mbp/1Cx)			No. of clusters	No. of super-clusters	No. of reads	Genomic proportion (%)	Total length (Mbp/1Cx)		No. of clusters	No. of super-clusters	No. of reads	Genomic proportion (%)	Total length (Mbp/1Cx)
Ty1_copia/Ale	2	2	7448	0.176795	6.24263		2	2	7448	0.176795	6.24263			2	2	7704	0.176352	6.19173		2	2	7704	0.176352	6.19173
Ty1_copia/Angela	12	3	188473	4.47383	157.971		9	3	128714	3.05531	107.883			12	3	192622	4.40931	154.811		9	2	125098	2.86362	100.542
Ty1_copia/Bianca	2	2	6514	0.154624	5.45978		2	2	6514	0.154624	5.45978			2	2	7160	0.1639	5.75451		2	2	7160	0.1639	5.75451
Ty1_copia/Ikeros	1	1	643	0.015263	0.538938		1	1	643	0.015263	0.538938			0	0	0	0	0		0	0	0	0	0
Ty1_copia/SIRE	27	8	591588	14.0427	495.846		15	8	291785	6.92617	244.563			30	11	618207	14.1514	496.855		15	11	282478	6.4662	227.028
Ty1_copia/TAR	4	4	10831	0.257098	9.07813		4	4	10831	0.257098	9.07813			4	4	11094	0.253953	8.91628		4	4	11094	0.253953	8.91628
Ty1_copia/Tork	2	2	19797	0.469926	16.5931		2	2	19797	0.469926	16.5931			2	2	15118	0.346066	12.1504		2	2	15118	0.346066	12.1504
Ty3_gypsy/Chromovirus/Tekay	53	11	1390472	33.0059	1165.44		25	11	482626	11.4562	404.519			46	11	1372271	31.4126	1102.9		23	11	462316	10.5829	371.565
Ty3_gypsy/chromovirus/CRM	1	1	1330	0.0315705	1.11475		1	1	1330	0.0315705	1.11475			1	1	2794	0.0639574	2.24555		1	1	2794	0.0639574	2.24555
Ty3_gypsy/non-chromovirus/OTA/Athila	9	8	57068	1.35464	47.8322		8	8	56256	1.33536	47.1516			9	8	65617	1.50204	52.7366		8	8	64785	1.48299	52.0679
Ty3_gypsy/non-chromovirus/OTA/Ogre_Tat/TatV	3	2	19516	0.463256	16.3576		2	2	15788	0.374763	13.2329			3	2	19282	0.441384	15.497		3	2	19282	0.441384	15.497
Class_I/pararetrovirus	0	0	0	0	0		0	0	0	0	0			0	0	0	0	0		0	0	0	0	0
TIR/EnSpm_CACTA	2	2	6117	0.145201	5.12703		2	2	6117	0.145201	5.12703			3	3	7721	0.176741	6.20539		3	3	7721	0.176741	6.20539
TIR/hAT	2	2	2857	0.0678173	2.39463		2	2	2857	0.0678173	2.39463			2	2	2768	0.0633623	2.22465		2	2	2768	0.0633623	2.22465
TIR/MuDR_Mutator	6	6	6261	0.148619	5.24773		6	6	6261	0.148619	5.24773			7	6	8029	0.183792	6.45293		6	6	7305	0.167219	5.87105
TIR/PIF_Harbinger	2	2	12037	0.285725	10.0889		2	2	12037	0.285725	10.0889			3	3	12427	0.284466	9.98762		3	3	12427	0.284466	9.98762
Helitron	2	2	4429	0.105132	3.71222		2	2	4429	0.105132	3.71222			3	3	5807	0.132928	4.6671		3	3	5807	0.132928	4.6671
Satellite CL18 (23+21bp)	1	1	15534	0.368734	13.02		1	1	15534	0.368734	13.02			1	1	18506	0.423621	14.8733		1	1	18506	0.423621	14.8733
Satellite CL160 (89 bp)	1	1	4951	0.117523	4.14974		1	1	4951	0.117523	4.14974			1	1	3874	0.0886797	3.11354		1	1	3874	0.0886797	3.11354
Satellite CL82 (369 bp)	1	1	6856	0.162742	5.74644		1	1	6856	0.162742	5.74644			1	1	8756	0.200434	7.03722		1	1	8756	0.200434	7.03722
Satellite CL229 (46bp)	0	0	0	0	0		0	0	0	0	0			0	0	0	0	0		0	0	0	0	0
Satellite CL201 (172 bp)	1	1	1090	0.0258736	0.913596		1	1	1090	0.0258736	0.913596			1	1	1244	0.0284764	0.999806		1	1	1244	0.0284764	0.999806
Satellite CL217 (126 bp)	0	0	0	0	0		0	0	0	0	0			1	1	473	0.0108274	0.380151		1	1	473	0.0108274	0.380151
45S_rDNA	2	2	24255	0.575746	20.3296		2	2	24255	0.575746	20.3296			1	1	16620	0.380448	13.3575		1	1	16620	0.380448	13.3575
5S_rDNA	1	1	2176	0.0516522	1.82384		1	1	2176	0.0516522	1.82384			1	1	1045	0.0239211	0.839869		1	1	1045	0.0239211	0.839869
Unclassified repeats	93	81	615616	14.613	515.986		138	87	1887564	44.8055	1582.08			92	81	636140	14.5619	511.268		135	88	1950904	44.6581	1567.95
Small uncharacterized clusters	136063	136058	481790	11.4364	403.818		136063	136058	481790	11.4364	403.818			151416	151308	521506	11.9378	419.136		151416	151308	521506	11.9378	419.136
Singlets			735143	17.4503	616.169				735143	17.4503	616.169					811745	18.5817	652.402				811745	18.5817	652.402
	PalA, annotation at the SCL level						PalA, annotation at the CL level							PalF, annotation at the SCL level						PalF, annotation at the CL level
Sequence type	No. of clusters	No. of super-clusters	No. of reads	Genomic proportion (%)	Total length (Mbp/1Cx)		No. of clusters	No. of super-clusters	No. of reads	Genomic proportion (%)	Total length (Mbp/1Cx)			No. of clusters	No. of super-clusters	No. of reads	Genomic proportion (%)	Total length (Mbp/1Cx)		No. of clusters	No. of super-clusters	No. of reads	Genomic proportion (%)	Total length (Mbp/1Cx)
Ty1_copia/Ale	1	1	6275	0.146671	5.41951		1	1	6275	0.146671	5.41951			1	1	6742	0.150905	5.69816		1	1	6742	0.150905	5.69816
Ty1_copia/Angela	12	3	179761	4.20172	155.254		9	3	136745	3.19627	118.102			11	4	193644	4.33429	163.663		9	4	148298	3.31932	125.337
Ty1_copia/Bianca	2	2	7046	0.164693	6.0854		2	2	7046	0.164693	6.0854			2	2	7535	0.168654	6.36838		2	2	7535	0.168654	6.36838
Ty1_copia/Ikeros	1	1	627	0.0146555	0.541519		1	1	627	0.0146555	0.541519			1	1	759	0.0169885	0.641486		1	1	759	0.0169885	0.641486
Ty1_copia/SIRE	37	10	681974	15.9404	588.998		16	10	255871	5.98071	220.987			31	9	702940	15.7337	594.106		16	9	327701	7.33485	276.964
Ty1_copia/TAR	4	4	11035	0.257931	9.53056		4	4	11035	0.257931	9.53056			4	4	11920	0.266802	10.0745		4	4	11920	0.266802	10.0745
Ty1_copia/Tork	2	2	15371	0.359281	13.2754		2	2	15371	0.359281	13.2754			2	2	15672	0.350783	13.2455		2	2	15672	0.350783	13.2455
Ty3_gypsy/Chromovirus/Tekay	47	9	1416727	33.1145	1223.58		22	9	409440	9.57022	353.62			60	11	1631688	36.5217	1379.06		24	11	448963	10.049	379.451
Ty3_gypsy/chromovirus/CRM	1	1	997	0.0233038	0.861076		1	1	997	0.0233038	0.861076			1	1	1214	0.0271727	1.02604		1	1	1214	0.0271727	1.02604
Ty3_gypsy/non-chromovirus/OTA/Athila	11	10	71374	1.66829	61.6434		10	10	70657	1.65153	61.0241			10	9	75906	1.69899	64.1537		10	9	75906	1.69899	64.1537
Ty3_gypsy/non-chromovirus/OTA/Ogre_Tat/TatV	3	2	20621	0.481994	17.8097		2	2	17021	0.397848	14.7005			3	2	22864	0.511759	19.324		3	2	22864	0.511759	19.324
Class_I/pararetrovirus	2	2	2143	0.0500903	1.85084		2	2	2143	0.0500903	1.85084			1	1	1399	0.0313135	1.1824		1	1	1399	0.0313135	1.1824
TIR/EnSpm_CACTA	2	2	6967	0.162846	6.01717		2	2	6967	0.162846	6.01717			4	4	11837	0.264945	10.0043		4	4	11837	0.264945	10.0043
TIR/hAT	3	3	3015	0.0704724	2.60396		3	3	3015	0.0704724	2.60396			2	2	2692	0.0602544	2.27521		2	2	2692	0.0602544	2.27521
TIR/MuDR_Mutator	7	6	6787	0.158639	5.86171		7	6	6787	0.158639	5.86171			8	8	8728	0.195357	7.37667		8	8	8728	0.195357	7.37667
TIR/PIF_Harbinger	2	2	10318	0.241172	8.91131		2	2	10318	0.241172	8.91131			2	2	11297	0.252858	9.54792		2	2	11297	0.252858	9.54792
Helitron	2	2	6116	0.142955	5.28219		2	2	6116	0.142955	5.28219			2	2	5583	0.124963	4.7186		2	2	5583	0.124963	4.7186
Satellite CL18 (23+21bp)	1	1	20141	0.470774	17.3951		1	1	20141	0.470774	17.3951			2	1	18507	0.414238	15.6416		2	1	18507	0.414238	15.6416
Satellite CL160 (89 bp)	1	1	4815	0.112545	4.15856		1	1	4815	0.112545	4.15856			1	1	5315	0.118964	4.49209		1	1	5315	0.118964	4.49209
Satellite CL82 (369 bp)	1	1	3284	0.07676	2.83628		1	1	3284	0.07676	2.83628			1	1	4605	0.103073	3.89202		1	1	4605	0.103073	3.89202
Satellite CL229 (46bp)	1	1	981	0.0229298	0.847257		1	1	981	0.0229298	0.847257			1	1	628	0.0140564	0.530769		1	1	628	0.0140564	0.530769
Satellite CL201 (172 bp)	0	0	0	0	0		0	0	0	0	0			0	0	0	0	0		0	0	0	0	0
Satellite CL217 (126 bp)	1	1	672	0.0157073	0.580384		1	1	672	0.0157073	0.580384			1	1	954	0.0213531	0.806295		1	1	954	0.0213531	0.806295
45S_rDNA	1	1	16874	0.394412	14.5735		1	1	16874	0.394412	14.5735			2	1	25085	0.561471	21.2012		2	1	25085	0.561471	21.2012
5S_rDNA	1	1	1236	0.0288902	1.06749		1	1	1236	0.0288902	1.06749			1	1	1252	0.0280232	1.05816		1	1	1252	0.0280232	1.05816
Unclassified repeats	90	79	522402	12.2106	451.181		141	92	2003125	46.8209	1730.03			88	82	399967	8.95236	338.041		141	89	2003277	44.8389	1693.12
Small uncharacterized clusters	133167	133024	464431	10.8556	401.114		133167	133024	464431	10.8556	401.114			143328	143213	503259	11.2643	425.341		143328	143213	503259	11.2643	425.341
Singlets			796280	18.6122	687.721				796280	18.6122	687.721					795733	17.8107	672.532				795733	17.8107	672.532
	PicF, annotation at the SCL level						PicF, annotation at the CL level							PicB, annotation at the SCL level						PicB, annotation at the CL level
Sequence type	No. of clusters	No. of super-clusters	No. of reads	Genomic proportion (%)	Total length (Mbp/1Cx)		No. of clusters	No. of super-clusters	No. of reads	Genomic proportion (%)	Total length (Mbp/1Cx)			No. of clusters	No. of super-clusters	No. of reads	Genomic proportion (%)	Total length (Mbp/1Cx)		No. of clusters	No. of super-clusters	No. of reads	Genomic proportion (%)	Total length (Mbp/1Cx)
Ty1_copia/Ale	1	1	7228	0.191839	7.13639		1	1	7228	0.191839	7.13639			2	2	6582	0.151696	5.27144		2	2	6582	0.151696	5.27144
Ty1_copia/Angela	12	3	166095	4.40833	163.99		9	3	129082	3.42597	127.446			13	4	190783	4.39699	152.796		9	4	132354	3.05038	106.001
Ty1_copia/Bianca	2	2	6023	0.159857	5.94667		2	2	6023	0.159857	5.94667			2	2	7462	0.171977	5.97622		2	2	7462	0.171977	5.97622
Ty1_copia/Ikeros	0	0	0	0	0		0	0	0	0	0			1	1	789	0.0181842	0.6319		1	1	789	0.0181842	0.6319
Ty1_copia/SIRE	30	10	560384	14.8732	553.282		17	10	290842	7.71924	287.156			33	10	608405	14.022	487.263		16	10	266151	6.13401	213.157
Ty1_copia/TAR	4	4	11015	0.292349	10.8754		4	4	11015	0.292349	10.8754			5	5	11989	0.276312	9.60183		5	5	11989	0.276312	9.60183
Ty1_copia/Tork	2	2	13332	0.353845	13.163		2	2	13332	0.353845	13.163			2	2	15242	0.351284	12.2071		2	2	15242	0.351284	12.2071
Ty3_gypsy/Chromovirus/Tekay	44	10	1218866	32.35	1203.42		20	10	414342	10.9971	409.091			54	9	1392974	32.104	1115.61		24	9	476424	10.9802	381.562
Ty3_gypsy/chromovirus/CRM	0	0	0	0	0		0	0	0	0	0			1	1	2734	0.0630108	2.18962		1	1	2734	0.0630108	2.18962
Ty3_gypsy/non-chromovirus/OTA/Athila	8	7	52010	1.3804	51.3508		7	7	51347	1.3628	50.6962			10	9	66297	1.52795	53.0964		9	9	65509	1.50979	52.4653
Ty3_gypsy/non-chromovirus/OTA/Ogre_Tat/TatV	2	2	16748	0.444509	16.5357		2	2	16748	0.444509	16.5357			3	2	19666	0.453244	15.7502		2	2	10375	0.239114	8.3092
Class_I/pararetrovirus	1	1	626	0.0166147	0.618066		1	1	626	0.0166147	0.618066			2	2	1814	0.0418074	1.45281		2	2	1814	0.0418074	1.45281
TIR/EnSpm_CACTA	4	4	10689	0.283697	10.5535		4	4	10689	0.283697	10.5535			3	3	7302	0.16829	5.84807		3	3	7302	0.16829	5.84807
TIR/hAT	1	1	2272	0.0603012	2.2432		1	1	2272	0.0603012	2.2432			3	3	3262	0.0751796	2.61249		3	3	3262	0.0751796	2.61249
TIR/MuDR_Mutator	5	5	3386	0.0898679	3.34309		5	5	3386	0.0898679	3.34309			4	4	3150	0.0725984	2.52279		4	4	3150	0.0725984	2.52279
TIR/PIF_Harbinger	1	1	4628	0.122832	4.56935		1	1	4628	0.122832	4.56935			3	3	12292	0.283295	9.8445		3	3	12292	0.283295	9.8445
Helitron	2	2	3815	0.101254	3.76665		2	2	3815	0.101254	3.76665			3	3	6332	0.145934	5.07121		3	3	6332	0.145934	5.07121
Satellite CL18 (23+21bp)	2	1	17975	0.477075	17.7472		2	1	17975	0.477075	17.7472			1	1	21028	0.484634	16.841		1	1	21028	0.484634	16.841
Satellite CL160 (89 bp)	1	1	3303	0.087665	3.26114		1	1	3303	0.087665	3.26114			1	1	4930	0.113622	3.94837		1	1	4930	0.113622	3.94837
Satellite CL82 (369 bp)	1	1	4528	0.120178	4.47061		1	1	4528	0.120178	4.47061			1	1	4588	0.10574	3.67447		1	1	4588	0.10574	3.67447
Satellite CL229 (46bp)	1	1	788	0.0209143	0.778013		1	1	788	0.0209143	0.778013			1	1	918	0.0211572	0.735214		1	1	918	0.0211572	0.735214
Satellite CL201 (172 bp)	1	1	1157	0.030708	1.14234		1	1	1157	0.030708	1.14234			1	1	570	0.0131368	0.456505		1	1	570	0.0131368	0.456505
Satellite CL217 (126 bp)	1	1	474	0.0125804	0.467993		1	1	474	0.0125804	0.467993			1	1	798	0.0183916	0.639108		1	1	798	0.0183916	0.639108
45S_rDNA	2	1	23314	0.618777	23.0185		2	1	23314	0.618777	23.0185			1	1	12874	0.296708	10.3106		1	1	12874	0.296708	10.3106
5S_rDNA	1	1	800	0.0212328	0.789861		1	1	800	0.0212328	0.789861			1	1	1029	0.0237155	0.824112		1	1	1029	0.0237155	0.824112
Unclassified repeats	80	73	506643	13.4468	500.222		121	83	1618385	42.9536	1597.87			108	99	616221	14.2021	493.523		161	112	1943533	44.7928	1556.55
Small uncharacterized clusters	115533	115409	406141	10.7794	400.994		115533	115409	406141	10.7794	400.994			146124	146005	507963	11.7071	406.821		146124	146005	507963	11.7071	406.821
Singlets			725512	19.2558	716.317				725512	19.2558	716.317					810947	18.69	649.477				810947	18.69	649.477
	Hyb2, annotation at the SCL level						Hyb2, annotation at the CL level							Hyb3, annotation at the SCL level						Hyb3, annotation at the CL level
Sequence type	No. of clusters	No. of super-clusters	No. of reads	Genomic proportion (%)	Total length (Mbp/1Cx)		No. of clusters	No. of super-clusters	No. of reads	Genomic proportion (%)	Total length (Mbp/1Cx)			No. of clusters	No. of super-clusters	No. of reads	Genomic proportion (%)	Total length (Mbp/1Cx)		No. of clusters	No. of super-clusters	No. of reads	Genomic proportion (%)	Total length (Mbp/1Cx)
Ty1_copia/Ale	1	1	7105	0.159399	5.73836		1	1	7105	0.159399	5.73836			2	2	7425	0.160146	5.76524		2	2	7425	0.160146	5.76524
Ty1_copia/Angela	12	4	193919	4.35053	156.619		9	3	124764	2.79905	100.766			13	2	200252	4.31912	155.488		8	2	136833	2.95127	106.246
Ty1_copia/Bianca	2	2	7314	0.164088	5.90716		2	2	7314	0.164088	5.90716			2	2	7701	0.166098	5.97954		2	2	7701	0.166098	5.97954
Ty1_copia/Ikeros	1	1	750	0.0168261	0.605738		1	1	750	0.0168261	0.605738			1	1	737	0.0158959	0.572253		1	1	737	0.0158959	0.572253
Ty1_copia/SIRE	28	9	662986	14.8739	535.461		14	8	292889	6.57089	236.552			28	9	692184	14.9293	537.455		13	9	283486	6.11435	220.116
Ty1_copia/TAR	4	4	11791	0.264528	9.52301		4	4	11791	0.264528	9.52301			4	4	12351	0.266392	9.5901		4	4	12351	0.266392	9.5901
Ty1_copia/Tork	2	2	16063	0.360369	12.9733		2	2	16063	0.360369	12.9733			2	2	19987	0.431088	15.5192		2	2	19987	0.431088	15.5192
Ty3_gypsy/Chromovirus/Tekay	56	14	1434466	32.1819	1158.55		23	12	461392	10.3512	372.647			55	13	1478285	31.8843	1147.83		23	11	462830	9.98251	359.371
Ty3_gypsy/chromovirus/CRM	1	1	1164	0.0261141	0.940106		1	1	1164	0.0261141	0.940106			1	1	4415	0.0952246	3.42809		1	1	4415	0.0952246	3.42809
Ty3_gypsy/non-chromovirus/OTA/Athila	9	8	74307	1.66706	60.0141		9	8	74307	1.66706	60.0141			10	9	72651	1.56697	56.4108		9	9	71792	1.54844	55.7439
Ty3_gypsy/non-chromovirus/OTA/Ogre_Tat/TatV	3	3	22303	0.500362	18.013		3	3	22303	0.500362	18.013			3	3	22335	0.481731	17.3423		3	3	22335	0.481731	17.3423
Class_I/pararetrovirus	1	1	951	0.0213355	0.768076		1	1	951	0.0213355	0.768076			2	2	1334	0.0287723	1.0358		2	2	1334	0.0287723	1.0358
TIR/EnSpm_CACTA	3	3	6727	0.150919	5.43307		3	3	6727	0.150919	5.43307			4	4	8773	0.18922	6.81191		4	4	8773	0.18922	6.81191
TIR/hAT	2	2	2595	0.0582182	2.09585		2	2	2595	0.0582182	2.09585			2	2	1594	0.0343801	1.23768		2	2	1594	0.0343801	1.23768
TIR/MuDR_Mutator	5	5	7119	0.159713	5.74967		5	5	7119	0.159713	5.74967			4	4	4272	0.0921403	3.31705		4	4	4272	0.0921403	3.31705
TIR/PIF_Harbinger	3	3	12424	0.278729	10.0343		3	3	12424	0.278729	10.0343			3	3	11852	0.255629	9.20264		3	3	11852	0.255629	9.20264
Helitron	2	2	5628	0.126263	4.54546		2	2	5628	0.126263	4.54546			1	1	5728	0.123544	4.44758		1	1	5728	0.123544	4.44758
Satellite CL18 (23+21bp)	1	1	18590	0.417062	15.0142		1	1	18590	0.417062	15.0142			1	1	20939	0.451621	16.2584		1	1	20939	0.451621	16.2584
Satellite CL160 (89 bp)	1	1	4830	0.10836	3.90096		1	1	4830	0.10836	3.90096			1	1	5623	0.121279	4.36605		1	1	5623	0.121279	4.36605
Satellite CL82 (369 bp)	1	1	8546	0.191727	6.90219		1	1	8546	0.191727	6.90219			1	1	5175	0.111617	4.0182		1	1	5175	0.111617	4.0182
Satellite CL229 (46bp)	1	1	1066	0.0239154	0.860956		1	1	1066	0.0239154	0.860956			1	1	1142	0.0246311	0.886721		1	1	1142	0.0246311	0.886721
Satellite CL201 (172 bp)	1	1	1128	0.0253064	0.91103		1	1	1128	0.0253064	0.91103			1	1	658	0.014192	0.510913		1	1	658	0.014192	0.510913
Satellite CL217 (126 bp)	1	1	644	0.014448	0.520127		1	1	644	0.014448	0.520127			1	1	773	0.0166724	0.600206		1	1	773	0.0166724	0.600206
45S_rDNA	2	1	20415	0.458006	16.4882		2	1	20415	0.458006	16.4882			2	1	20477	0.441657	15.8996		2	1	20477	0.441657	15.8996
5S_rDNA	1	1	1399	0.0313862	1.1299		1	1	1399	0.0313862	1.1299			1	1	1391	0.0300017	1.08006		1	1	1391	0.0300017	1.08006
Unclassified repeats	97	85	650112	14.585	525.064		146	95	2062438	46.27	1665.73			105	95	687867	14.8362	534.103		158	108	2176298	46.9393	1689.82
Small uncharacterized clusters	134855	134851	481250	10.7967	388.682		134855	134851	481250	10.7967	388.682			139493	139490	497617	10.7328	386.381		139493	139490	497617	10.7328	386.381
Singlets			801778	17.9877	647.557				801778	17.9877	647.557					842869	18.1794	654.457				842869	18.1794	654.457
	Hyb4, annotation at the SCL level						Hyb4, annotation at the CL level
Sequence type	No. of clusters	No. of super-clusters	No. of reads	Genomic proportion (%)	Total length (Mbp/1Cx)		No. of clusters	No. of super-clusters	No. of reads	Genomic proportion (%)	Total length (Mbp/1Cx)
Ty1_copia/Ale	1	1	6865	0.153742	5.51935		1	1	6865	0.153742	5.51935
Ty1_copia/Angela	13	5	194804	4.36265	156.619		10	4	127053	2.84536	102.149
Ty1_copia/Bianca	2	2	7530	0.168635	6.054		2	2	7530	0.168635	6.054
Ty1_copia/Ikeros	1	1	751	0.0168187	0.603792		1	1	751	0.0168187	0.603792
Ty1_copia/SIRE	34	9	693698	15.5354	557.722		17	9	297117	6.65396	238.877
Ty1_copia/TAR	4	4	11400	0.255304	9.16542		4	4	11400	0.255304	9.16542
Ty1_copia/Tork	2	2	15890	0.355858	12.7753		2	2	15890	0.355858	12.7753
Ty3_gypsy/Chromovirus/Tekay	55	12	1454375	32.5709	1169.29		25	12	503204	11.2693	404.568
Ty3_gypsy/chromovirus/CRM	1	1	1755	0.0393034	1.41099		1	1	1755	0.0393034	1.41099
Ty3_gypsy/non-chromovirus/OTA/Athila	10	9	72429	1.62205	58.2318		9	9	71543	1.60221	57.5194
Ty3_gypsy/non-chromovirus/OTA/Ogre_Tat/TatV	4	3	21921	0.490923	17.6241		3	3	18254	0.4088	14.6759
Class_I/pararetrovirus	2	2	1406	0.0314875	1.1304		2	2	1406	0.0314875	1.1304
TIR/EnSpm_CACTA	3	3	7147	0.160058	5.74607		3	3	7147	0.160058	5.74607
TIR/hAT	1	1	2677	0.0599517	2.15227		1	1	2677	0.0599517	2.15227
TIR/MuDR_Mutator	3	3	3967	0.0888414	3.1894		3	3	3967	0.0888414	3.1894
TIR/PIF_Harbinger	2	2	11129	0.249235	8.94754		2	2	11129	0.249235	8.94754
Helitron	1	1	5727	0.128257	4.60442		1	1	5727	0.128257	4.60442
Satellite CL18 (23+21bp)	1	1	18082	0.404948	14.5376		1	1	18082	0.404948	14.5376
Satellite CL160 (89 bp)	1	1	5536	0.123979	4.45086		1	1	5536	0.123979	4.45086
Satellite CL82 (369 bp)	1	1	4824	0.108034	3.87842		1	1	4824	0.108034	3.87842
Satellite CL229 (46bp)	1	1	1129	0.0252841	0.907698		1	1	1129	0.0252841	0.907698
Satellite CL201 (172 bp)	1	1	1217	0.0272548	0.978449		1	1	1217	0.0272548	0.978449
Satellite CL217 (126 bp)	1	1	1011	0.0226414	0.812828		1	1	1011	0.0226414	0.812828
45S_rDNA	1	1	14763	0.330619	11.8692		1	1	14763	0.330619	11.8692
5S_rDNA	1	1	1049	0.0234925	0.843379		1	1	1049	0.0234925	0.843379
Unclassified repeats	99	89	614190	13.7548	493.799		151	100	2034246	45.5571	1635.5
Small uncharacterized clusters	133026	133021	478546	10.7171	384.743		133026	133021	478546	10.7171	384.743
Singlets			811445	18.1724	652.389				811445	18.1724	652.389
