# Supplementary material for: Characterization and Dynamics of Repeatomes in Closely Related Species of Hieracium (Asteraceae) and Their Synthetic and Apomictic Hybrids
Source: Front Plant Sci. 2020 Nov 2;11:591053. doi: 10.3389/fpls.2020.591053 (PMC7667050; doi:10.3389/fpls.2020.591053)
Supplement: Supplementary Table 3 — Comparison of the most important RE individual clustering results with BLASTn searches of NGS datasets, in all accessions. [file Table_3.xlsx]

## Sheet: Sheet1
Supplementary Table 3 | Comparison of the most important RE individual clustering results with BLASTn searches of NGS datasets, in all accessions.
RE_IND = results of individual RepeatExplorer analyses
BLASTn_NGS = results of BLASTn searches of NGS datasets
Difference between RE and BLASTn: calculated as the percentage difference between RE_IND (%) and BLASTn_NGS (%)
a The size of NGS datasets in accessions IntA, IntC and PreA represents a summation of two independently sequenced libraries.
b Satellites not included in FISH experiments
Sample ID and the size of NGS dataset in read numbers	45S rDNA					5S rDNA					Satellite CL18 (23+21 bp) b					Satellite CL82 (369 bp)					Satellite CL160 (89 bp) b					Satellite CL229 (46bp)					Satellite CL217 (126 bp)					Satellite CL201 (172bp)
	RE_IND (No. of reads)	RE_IND (%)	BLASTn_NGS (No. of reads)	BLASTn_NGS (%)	Difference between RE and BLASTn (%)	RE_IND (No. of reads)	RE_IND (%)	BLASTn_NGS (No. of reads)	BLASTn_NGS (%)	Difference between RE and BLASTn (%)	RE_IND (No. of reads)	RE_IND (%)	BLASTn_NGS (No. of reads)	BLASTn_NGS (%)	Difference between RE and BLASTn (%)	RE_IND (No. of reads)	RE_IND (%)	BLASTn_NGS (No. of reads)	BLASTn_NGS (%)	Difference between RE and BLASTn (%)	RE_IND (No. of reads)	RE_IND (%)	BLASTn_NGS (No. of reads)	BLASTn_NGS (%)	Difference between RE and BLASTn (%)	RE_IND (No. of reads)	RE_IND (%)	BLASTn_NGS (No. of reads)	BLASTn_NGS (%)	Difference between RE and BLASTn (%)	RE_IND (No. of reads)	RE_IND (%)	BLASTn_NGS (No. of reads)	BLASTn_NGS (%)	Difference between RE and BLASTn (%)	RE_IND (No. of reads)	RE_IND (%)	BLASTn_NGS (No. of reads)	BLASTn_NGS (%)	Difference between RE and BLASTn (%)
IntA (61,931,392) a	14382	0.331	201860	0.325941	1.55202	1170	0.027	22537	0.0363903	-25.8043	17611	0.405	279037	0.450558	-10.1115	3720	0.086	57953	0.108435	-20.6895	5611	0.129	74577	0.120419	7.12619	1816	0.042	25505	0.0411827	1.98465	997	0.023	14756	0.0238264	-3.46828	0	0	0	0	0
IntC (54,758,204) a	9608	0.225	133548	0.243887	-7.74406	0	0	7211	0.0131688	-100	14889	0.349	196857	0.359502	-2.92134	0	0	3936	0.00718796	-100	5325	0.125	67595	0.123443	1.26157	0	0	136	0.000248365	-100	1249	0.029	13249	0.0241955	19.8572	0	0	1	1.82621e-06	0
PreA (76,636,712) a	24255	0.576	413499	0.554016	3.9682	2176	0.052	39674	0.0531561	-2.175	15534	0.369	281364	0.376978	-2.11631	6856	0.163	148110	0.198441	-17.8598	4951	0.118	87513	0.117252	0.637985	0	0	101	0.000135322	-100	0	0	5816	0.00779241	-100	1090	0.026	19675	0.026361	-1.36953
PreC (19,010,300)	16620	0.38	72712	0.382487	-0.650319	1045	0.024	4511	0.0237292	1.14103	18506	0.424	76219	0.400935	5.75273	8756	0.2	38157	0.200718	-0.35747	3874	0.089	16096	0.0846699	5.11411	0	0	27	0.000142028	-100	473	0.011	1907	0.0100314	9.65564	1244	0.028	5134	0.0270064	3.67908
PalA (20,127,216)	16874	0.394	73860	0.366966	7.36695	1236	0.029	7037	0.0349626	-17.0542	20141	0.471	101193	0.502767	-6.31843	3284	0.077	17929	0.0890784	-13.5593	4815	0.113	21504	0.10684	5.76523	981	0.023	4946	0.0245737	-6.40397	672	0.016	3118	0.0154915	3.2827	0	0	1011	0.00502305	-100
PalF (22,474,618)	25085	0.561	119014	0.529548	5.93931	1252	0.028	6390	0.0284321	-1.51967	18507	0.414	87703	0.390231	6.09092	4605	0.103	21769	0.0968604	6.33863	5315	0.119	24377	0.108465	9.71324	628	0.014	3534	0.0157244	-10.9664	954	0.021	4407	0.0196088	7.09484	0	0	115	0.000511688	-100
PicF (22,631,376)	23314	0.619	132954	0.587476	5.36593	800	0.021	4621	0.0204186	2.84763	17975	0.477	100514	0.444136	7.39963	4528	0.12	26579	0.117443	2.1771	3303	0.088	17562	0.0776002	13.4017	788	0.021	5397	0.0238474	-11.9402	474	0.013	2832	0.0125136	3.88697	1157	0.031	7128	0.0314961	-1.5751
PicB (21,285,312)	12874	0.297	62572	0.293968	1.03141	1029	0.024	4533	0.0212964	12.6952	21028	0.485	93263	0.438157	10.691	4588	0.106	19560	0.0918944	15.3499	4930	0.114	23128	0.108657	4.91722	918	0.021	4294	0.0201735	4.09678	798	0.018	3814	0.0179185	0.455064	570	0.013	2886	0.0135586	-4.12022
Hyb2 (18,624,324)	20415	0.458	84522	0.453826	0.919765	1399	0.031	5785	0.0310615	-0.198091	18590	0.417	63873	0.342955	21.5904	8546	0.192	35114	0.188538	1.83603	4830	0.108	19441	0.104385	3.46314	1066	0.024	4345	0.0233297	2.87314	644	0.014	2699	0.0144918	-3.39365	1128	0.025	4775	0.0256385	-2.49045
Hyb3 (22,824,124)	20477	0.442	100915	0.442142	-0.0320784	1391	0.03	8265	0.0362117	-17.1538	20939	0.452	100343	0.439636	2.81239	5175	0.112	27744	0.121556	-7.86109	5623	0.121	24771	0.10853	11.49	1142	0.025	5205	0.0228048	9.62596	773	0.017	3370	0.0147651	15.1365	658	0.014	2811	0.0123159	13.674
Hyb4 (20,233,816)	14763	0.331	66860	0.330437	0.170402	1049	0.023	5839	0.0288576	-20.2984	18082	0.405	87275	0.431332	-6.10489	4824	0.108	25381	0.125439	-13.902	5536	0.124	25584	0.126442	-1.93116	1129	0.025	5726	0.0282992	-11.6582	1011	0.023	4657	0.0230159	-0.069193	1217	0.027	5991	0.0296088	-8.81104
